# Supplementary material for: Natural History of the Genus Elasmoderus Saussure, 1888 (Orthoptera: Tristiridae), an Endemic and Eremic Element of the Transitional Coastal Desert of Chile
Source: Insects. 2024 Jul 9;15(7):513. doi: 10.3390/insects15070513 (PMC11277456; doi:10.3390/insects15070513)
Supplement: Supplementary file 1 [file insects-15-00513-s001.zip]

Archive with 1 entries (1 files):
- insects-2963390-supplementary.pdf
